# Supplementary material for: Bedside Ultrasonography-Guided Nasogastric Tube Placement: Scoping Review
Source: Healthcare (Basel). 2026 Mar 27;14(7):859. doi: 10.3390/healthcare14070859 (PMC13073391; doi:10.3390/healthcare14070859)
Supplement: Supplementary file 1 [file healthcare-14-00859-s001.zip]

Archive with 1 entries (1 files):
- healthcare-4162558-supplementary.pdf
